# Supplementary material for: Occurrence, Source Apportionment, and Risk Assessment of Antibiotics in the Zhuozhang River, China: A Specific Investigation in Water-Scarce and Human Activity-Intensive Regions
Source: Toxics. 2025 May 22;13(6):422. doi: 10.3390/toxics13060422 (PMC12196876; doi:10.3390/toxics13060422)
Supplement: Supplementary file 1 [file toxics-13-00422-s001.zip]

Archive with 1 entries (1 files):
- toxics-3633797-supplementary.pdf
